# Supplementary material for: Extramedullary AML: Clinical and Molecular Features
Source: Cancers (Basel). 2026 Apr 24;18(9):1362. doi: 10.3390/cancers18091362 (PMC13162922; doi:10.3390/cancers18091362)
Supplement: Supplementary file 1 [file cancers-18-01362-s001.zip]

Archive with 1 entries (1 files):
- cancers-4248379-supplementary.pdf
